# Supplementary material for: The Pleiotropic Regulator AdpA Regulates the Removal of Excessive Sulfane Sulfur in Streptomyces coelicolor
Source: Antioxidants (Basel). 2023 Jan 29;12(2):312. doi: 10.3390/antiox12020312 (PMC9952706; doi:10.3390/antiox12020312)
Supplement: Supplementary file 1 [file antioxidants-12-00312-s001.zip]

Archive with 2 entries (2 files):
- Table S1  Strains and plasmids used in this study.pdf
- Table S2  list of primers used in this study.pdf
